# Supplementary material for: Systematic review and meta-analysis of bovine cysticercosis in Brazil: current knowledge and way forward
Source: Parasit Vectors. 2020 Feb 21;13:92. doi: 10.1186/s13071-020-3971-0 (PMC7035740; doi:10.1186/s13071-020-3971-0)
Supplement: Supplementary file 2 — Additional file 2: Table S2. The set of 42 studies performed in areas located at Brazil published from 2000 to 2018 presenting the period, method, state, administrative region, number of examined animals, number of cases and prevalence of BCC in Brazil. [file 13071_2020_3971_MOESM2_ESM.xlsx]

## Sheet: Table S2
	Additional file 2: Table S2. The set of 42 studies performed in areas located at Brazil published from 2000 to 2018 presenting the period, method, state, administrative region, number of examined animals, number of cases and prevalence of BCC in Brazil.
N	Period	Method	State	Administrative Region	N. of animals	Cases	Prevalence	Authors	Citation	Included in meta-analysis
1	2008 to 2013	PM inspection	São Paulo (SP)	Southeast	1434445	24278	0.016925	Rossi et al. (2015b)	19	Yes
2	2012	PM inspection	São Paulo(SP)	Southeast	104180	3050	0.0292763	Rossi et al. (2015a)	7	Yes
			Minas Gerais (MG)	Southeast	58262	1060	0.0181937			Yes
			Goiás (GO)	Central-western	25600	182	0.00710938			Yes
			Mato Grosso do Sul (MS)	Central-western	2861	32	0.0111849			Yes
3	2008	PM inspection	São Paulo (SP)	Southeast	1667	51	0.0305939	Bürger et al. (2015)	20	Yes
4	2013 to 2014	PM inspection	Mato Grosso (MT)	Central-western	6200497	5416	0.000873478	Rossi et al. (2016)	21	Yes
5	2010 to 2015	PM inspection	Brazil	18 States (below)	146346244	912235	0.0062334	Rossi et al. (2017a)	11	Yes
			Acre	North	1618657	180	0.000111203			Yes
			Amazonas	North	314132	10	3.18338e-05			Yes
			Bahia	Northeast	2652555	5996	0.00226046			Yes
			Espírito Santo	Southeast	1222838	6386	0.00522228			Yes
			Goiás	Central-western	16586828	94372	0.00568957			Yes
			Maranhão	Northeast	2373718	0	0			Yes
			Mato Grosso do Sul	Central-western	21542915	172137	0.00799042			Yes
			Mato Grosso	Central-western	28814805	18813	0.000652894			Yes
			Minas Gerais	Southeast	12120467	81385	0.00671468			Yes
			Pará	North	10438067	217	2.07893e-05			Yes
			Paraná	South	5914270	119051	0.0201294			Yes
			Rio de Janeiro	Southeast	10432	9	0.00086273			Yes
			Rio Grande do Sul	South	4723947	76323	0.0161566			Yes
			Rondônia	North	12780285	2989	0.000233876			Yes
			Roraima	North	320323	0	0			Yes
			Santa Catarina	South	588579	11559	0.0196388			Yes
			São Paulo	Southeast	18175620	321233	0.0176738			Yes
			Sergipe	Northeast	258891	293	0.00113175			Yes
			Tocantins	North	5888915	1102	0.000187131			Yes
6	2007 to 2014	PM inspection	Goiás (GO)	Central-western	23255979	123728	0.00532027	Aquino et al. (2017)	22	Yes
7	2014 to 2015	PM inspection	Mato Grosso do Sul (MS)	Central-western	7415998	60589	0.00817	Pereira et al. (2017)	23	Yes
8	2012 to 2015	PM inspection	Rondônia (RO)	North	8451453	1151	0.00013619	Alves et al. (2017)	24	Yes
9	2012	PM inspection	São Paulo (SP)	Southeast	104180	3050	0.0292763	Rossi et al. (2017b)	25	Yes
10	2007 to 2010	PM inspection	Brazil	18 States (below)	75983590	796941	0.0104883	Dutra et al. (2012)	26	Yes
			Acre	North	941195	13	1.38122e-05			Yes
			Alagoas	Northeast	108808	8	7.3524e-05			Yes
			Amazonas	North	261049	24	9.19368e-05			Yes
			Bahia	Northeast	1231696	3546	0.00287896			Yes
			Espírito Santo	Southeast	683844	6250	0.00913951			Yes
			Goiás	Central-western	8598584	67268	0.00782315			Yes
			Mato Grosso do Sul	Central-western	10923399	151735	0.0138908			Yes
			Mato Grosso	Central-western	13700949	16449	0.00120057			Yes
			Minas Gerais	Southeast	6797198	44724	0.00657977			Yes
			Pará	North	5860589	59	1.00672e-05			Yes
			Paraná	South	3222470	94046	0.0291844			Yes
			Rio de Janeiro	Southeast	105678	1203	0.0113836			Yes
			Rio Grande do Sul	South	2496482	77868	0.0311911			Yes
			Rondônia	North	6239172	4420	0.000708427			Yes
			Santa Catarina	South	341286	10820	0.0317036			Yes
			São Paulo	Southeast	12001765	400834	0.0333979			Yes
			Sergipe	Northeast	143707	206	0.00143347			Yes
			Tocantins	North	3025179	867	0.000286595			Yes
11	2012 to 2013	Serological	Paraiba (PB)	Northeast	2382	55	0.023	Maia et al. (2017)	27	Yes
12	2009 to 2012	PM inspection	Espírito Santo (ES)	Southeast	Not provided		0.0102	Avelar et al. (2016)	28	No
13	2004 to 2008	PM inspection	Paraná (PR)	South	5917950	132038	0.0223114	Guimarães-Peixoto et al. (2012)	29	Yes
14	2009 to 2016	PM inspection	Minas Gerais (MG)	Southeast	358383	4243	0.0118393	Rezende et al. (2018)	30	Yes
15	2007 to 2010	PM inspection	Espírito Santo (ES)	Southeast	488194	19378	0.0396932	Cipriano et al. (2015)	31	Yes
16	2013	PM inspection	Minas Gerais (MG)	Southeast	72434	1533	0.0211641	Assunção et al. (2014)	32	Yes
17	2006 to 2007	PM inspection	Bahia (BA)	Northeast	825951	5395	0.00653186	Bavia et al. (2012)	33	Yes
18	Not mentioned	PM inspection	São Paulo (SP), Minas Gerais (MG) and Goiás (GO)	Its not described for each state, only the total for these 3 and their are from distinct regions (Southeast and Central-western).	22043	713	0.0323459	Costa et al. (2012)	34	No
19	Not mentioned	PM inspection	Mato Grosso do Sul (MS)	Central-western	96	18	0.1875	Aragão et al. (2010)	35	Yes
20	2000	PM inspection	Paraná (PR)	south	26633	1,020	0.0382984	Souza et al. (2000)	36	Yes
21	2013	Serological	Minas Gerais (MG)	Southeast	1002	47	0.0469062	Duarte et al. (2016)	37	Yes
22	2004	PM inspection	Paraná (PR)	south	389	36	0.092545	Falavigna-Guilherme et al. (2006)	38	Yes
23	2010 to 2011	PM inspection	São Paulo (SP)	Southeast	34443	1,656	0.0480794	Ferreira et al. (2014)	39	Yes
24	2003 to 2004	PM inspection	Rio de Janeiro (RJ)	Southeast	23501	529	0.0225097	Garcia et al. (2008)	40	Yes
25	Not mentioned	Serological	Minas Gerais (MG)	Southeast	339	14	0.041	Garro et al. (2015)	41	Yes
26	1999 to 2003	PM inspection	Rio de Janeiro (RJ)	Southeast	494620	9656	0.0195221	Pereira et al. (2006)	42	Yes
27	2009	Serological	Minas Gerais (MG)	Southeast	240	1	0.00416667	Santos et al. (2013)	43	Yes
28	2009	PM inspection	Bahia (BA)	Northeast	77863	2773	0.0356138	Silva & Albuquerque (2010)	44	Yes
29	2000	PM inspection	Paraná (PR)	south	26465	1014	0.0383148	Souza et al.(2007)	45	Yes
30	2009 to 2013	PM inspection	Rio Grande do Sul (RS)	south	15408	389	0.0252466	Teixeira et al. (2015)	46	Yes
31	Not mentioned	Serological	Minas Gerais (MG)	Southeast	1002	47	0.0469062	Duarte et al. (2018)	47	Yes
32	2010	Serological	Minas Gerais (MG)	Southeast	355	16	0.0450704	Magalhães et al. (2017)	48	Yes
33	2010	Serological	Minas Gerais (MG)	Southeast	435	5	0.0114943	Felippe et al. (2014)	49	Yes
34	2004 to 2006	PM inspection	Bahia (BA)	Northeast	142579	2484	0.0174219	Santos et al. (2008)	50	Yes
35	2005	PM inspection	Bahia (BA)	Northeast	2738	115	0.0420015	Almeida et al. (2006)	51	Yes
36	2007 to 2008	PM inspection	Mato Grosso (MT)	Central-western	429370	269	0.000626499	Lima et al. (2011)	52	Yes
37	2000 to 2003	PM inspection	Minas Gerais (MG)	Southeast	402177	18491	0.0459773	Carvalho et al. (2006)	53	Yes
38	2008	PM inspection	Goiás (GO)	Central-western	1048959	33979	0.0323931	Mariano-da-Silva	54	Yes
39	2001	PM inspection	Rio de Janeiro (RJ)	Southeast	430	25	0.0581395	Santos et al. (2010)	55	Yes
40	2008	PM inspection	Goiás (GO)	Central-western	354459	2487	0.00701633	Silveira-Neto et al. (2001)	56	Yes
41	2010	Serological	Minas Gerais (MG)	Southeast	350	3	0.00857143	Acevedo-Nieto et al. (2012)	57	Yes
42	2009 to 2014	PM inspection	Mato Grosso (MT)	Central-western	429266	773	0.00180075	Strutz et al. (2015)	58	Yes
